# Supplementary material for: Climate-induced range shifts drive adaptive response via spatio-temporal sieving of alleles
Source: Nat Commun. 2023 Feb 25;14:1080. doi: 10.1038/s41467-023-36631-9 (PMC9968346; doi:10.1038/s41467-023-36631-9)
Supplement: Supplementary file 4 — Supplementary Data 1 [file 41467_2023_36631_MOESM4_ESM.xlsx]

## Sheet: Sheet1
Supplementary Data 1:
Population	Species	Latitude	Longitude	Elevation (m)	Date sampled	Country	Cluster	# individuals	PCA	Genetic distance	Admixture	badMIXTURE	Diversity	ψ	Demography	GF
Abries	D. sylvestris Wulfens	44.786	6.937	1670	23.08.2016	FR	Alpine	15	X	X			X	X		X
Alpe_Lago	D. sylvestris Wulfens	46.547	8.667	2150	16.07.2016	CH	Alpine	15	X	X			X	X		X
Bagno_di_Roselle	D. sylvestris longicaulis	42.8	11.15	120	22.05.2011	IT	Apennine	5	(X)	X	X		X
Bayasse	D. sylvestris Wulfens	44.308	6.746	1868	25.08.2016	FR	Alpine	20	(X)	X	X	X	X	X		X
Bourg_St_Pierre	D. sylvestris Wulfens	45.946	7.212	1780	22.08.2016	CH	Alpine	20	X	X			X	X		X*†
Bre	D. sylvestris Wulfens	46.015	8.997	843	27.06.2017	CH	Alpine	14	X	X			X	X		X
Brison	D. sylvestris Wulfens	45.744	5.888	206	10.06.2017	FR	Alpine	20	(X)	X	X		X	X		X*
Capanne_di_Marcarolo1	D.sylvestris Wulfens	44.595	8.794	570	31.01.2018	IT	Apennine	4	(X)	X	X	X	X
Capanne_di_Marcarolo2	D.sylvestris Wulfens	44.601	8.809	530	31.01.2018	IT	Apennine	4	(X)	X	X	X	X
Carpegna	D. sylvestris longicaulis	43.783	12.367	700-800	26.08.2011	IT	Apennine	5	(X)	X	X		X
Ceuse	D. sylvestris Wulfens	44.499	5.95	1803	07.06.2017	FR	Alpine	15	(X)	X	X		X	X		X
Chalbermatten	D. sylvestris Wulfens	46.008	7.69	2100	12.07.2016	CH	Alpine	10	X	X			X	X
Challer	D. sylvestris Wulfens	46.341	7.595	2062	27.08.2012	CH	Alpine	5	X	X			X
Chlingenstock	D.sylvestris Wulfens	46.957	8.661	1850	21.08.2016	CH	Alpine	15	(X)	X	X		X	X		X
Civita	D. sylvestris longicaulis	39.829	16.304	604	21.07.2015	IT	Apennine	20	(X)	X	X		X		X
Dinaric_Fortress	D. sylvestris Wulfens	44.017	16.415	706	21.07.2017	CR	Balkan	5	(X)	X	X		X
Dolina_Glinscice	D. sylvestris tergestinus	45.62	13.874	130	21.06.2008	IT	Balkan	4	(X)	X	X		X
Dubrava	D. sylvestris Wulfens	43.508	16.624	471	22.07.2017	CR	Balkan	5	(X)	X	X		X
Durmitor	D. sylvestris Wulfens	43.099	19.051	1925	09.07.2008	MN	Balkan	5	(X)	X	X		X
Enges	D. sylvestris Wulfens	47.048	7.013	673	28.07.2016	CH	Alpine	5	X	X			X
Euseigne	D. sylvestris Wulfens	46.163	7.441	1020	24.08.2016	CH	Alpine	20	X	X			X	X		X*
Evolene	D. sylvestris Wulfens	46.123	7.487	1520	23.08.2016	CH	Alpine	20	X	X			X	X		X
Forte_San_Marco_High	D. sylvestris Wulfens	45.603	10.836	500	16.07.2017	IT	Alpine	20	X	X		X	X	X		X*
Forte_San_Marco_Low	D. sylvestris Wulfens	45.587	10.825	235	16.07.2017	IT	Alpine	20	(X)	X	X		X	X		X†
Fraconalto	D. sylvestris Wulfens	44.593	8.88	720	31.01.2018	IT	Apennine	4	(X)	X	X	X	X
Gandispitz	D. sylvestris Wulfens	46.917	8.513	2013	08.09.2016	CH	Alpine	13	X	X			X	X
Giand_Alva	D. sylvestris Wulfens	46.412	9.783	2430-2440	29.07.2016	CH	Alpine	14	X	X			X	X		X
Gornergrat	D. sylvestris Wulfens	45.979	7.776	2740	13.07.2016	CH	Alpine	15	(X)	X	X		X	X		X*
Grossglockner	D. sylvestris Wulfens	47.066	12.756	2104	18.08.2017	AT	Balkan	15	(X)	X	X	X	X
Hauderes	D. sylvestris Wulfens	46.082	7.518	1595	23.08.2016	CH	Alpine	5	X
Iesa	D. sylvestris longicaulis	43.095	11.246	340	21.06.2011	IT	Apennine	5	(X)	X	X		X
Kapetanovo_Jezero	D. sylvestris Wulfens	42.816	19.23	1741	25.07.2017	MN	Balkan	20	(X)	X	X		X		X
Kastelbell	D. sylvestris Wulfens	46.636	10.912	690-770	08.08.2016	IT	Alpine	10	(X)	X	X		X	X
Komen	D. sylvestris tergestinus	45.842	13.772	294	20.06.2017	SL	Balkan	3	(X)	X	X		X
Konitsa	D. sylvestris Wulfens	40.07	20.838	900-950	20.07.2011	GR	Balkan	5	(X)	X	X		X
Kotor	D. sylvestris Wulfens	42.422	18.786	629.7	24.05.2017	MN	Balkan	5	(X)	X	X		X
L_Ecot	D. sylvestris Wulfens	45.386	7.1	2090	20.08.2016	FR	Alpine	10	X	X			X	X
La_Dole	D. sylvestris Wulfens	46.425	6.104	1456	29.07.2016	CH	Alpine	15	(X)	X	X		X	X		X†
La_Sagne	D. sylvestris Wulfens	44.816	6.557	1016	09.06.2017	FR	Alpine	20	(X)	X	X	X	X	X		X*
Lac_des_Mesches	D. sylvestris Wulfens	44.07	7.517	1453	04.06.2017	FR	Alpine	15	(X)	X	X		X	X		X
Lac_du_Mont_Cenis	D. sylvestris Wulfens	45.209	6.97	1938	21.08.2016	FR	Alpine	20	X	X			X	X		X
Lago_di_Fedaia	D. sylvestris Wulfens	46.466	11.859	2220	04.08.2016	IT	Alpine	15	(X)	X	X		X	X		X*
Lago_di_Loie	D. sylvestris Wulfens	45.587	7.413	2365	29.09.2016	IT	Alpine	15	(X)	X	X		X	X		X
Laschadurella	D. sylvestris Wulfens	46.712	10.167	2340-2410	16.07.2016	CH	Alpine	10	X	X			X	X
Laserzsee	D. sylvestris Wulfens	46.767	12.8	2232	19.08.2017	AT	Balkan	5	(X)	X	X	X	X
Le_Moleson	D. sylvestris Wulfens	46.537	7.004	1820	25.07.2016	CH	Alpine	15	X	X			X	X		X*
Legn_Marsch_Scuol	D. sylvestris Wulfens	46.815	10.353	1080-1280	23.06.2016	CH	Alpine	15	X	X			X	X		X†
Les_Chapelles	D. sylvestris Wulfens	45.587	6.714	1432	18.08.2016	FR	Alpine	15	X	X			X	X		X
Liddes	D. sylvestris Wulfens	45.984	7.197	1530	22.08.2016	CH	Alpine	20	X	X			X	X		X
Lumini	D. sylvestris Wulfens	45.632	10.78	1051	17.07.2017	IT	Alpine	20	(X)	X	X	X	X	X		X*†
Mangart	D. sylvestris Wulfens	46.444	13.64	2053	08.08.2016	SL	Balkan	20	(X)	X	X	X	X
Mattmark	D. sylvestris Wulfens	46.037	7.953	2340	04.08.2016	CH	Alpine	15	X	X			X	X		X
Mont_Chiran	D. sylvestris longicaulis	43.863	6.321	1705	06.06.2017	FR	Apennine	4	(X)	X	X	X	X
Monte_Caslano	D. sylvestris Wulfens	45.961	8.883	332	26.06.2017	CH	Alpine	15	(X)	X	X		X	X		X
Monte_Falcinello	D. sylvestris longicaulis	44.133	9.95	140	2011	IT	Apennine	5	(X)	X	X		X
Monte_Prinzera	D. sylvestris longicaulis	44.633	10.067	590-600	08.04.2011	IT	Apennine	5	(X)	X	X	X	X
Monte_Tancia	D. sylvestris longicaulis	42.311	12.749	900	13.05.2011	IT	Apennine	5	(X)	X	X		X
Monte_Ventasso	D. sylvestris longicaulis	44.367	10.283	1680	2011	IT	Apennine	5	(X)	X	X	X	X
Morano	D. sylvestris longicaulis	39.847	16.134	585	22.07.2015	IT	Apennine	5	(X)	X	X		X
Mostar	D. sylvestris Wulfens	43.248	17.966	827	26.07.2017	BO	Balkan	5	(X)	X	X		X
Movraz	D. sylvestris tergestinus	45.483	13.913	410	27.06.2017	SL	Balkan	5	X	X			X
Mramorje	D. sylvestris Wulfens	42.925	19.023	1610	08.07.2008	MN	Balkan	5	(X)	X	X		X
Mt_Caramolo	D. brachycalyx	39.798	16.092	1824	04.08.2015	IT	Apennine	5	(X)	X	X		X
Mt_Dolcedorme	D. brachycalyx	39.897	16.21	2134	13.08.2015	IT	Apennine	5	(X)	X	X		X
Mt_Serra_del_Prete	D. brachycalyx	39.92	16.158	2181	06.08.2015	IT	Apennine	5	(X)	X	X		X
Mt_Stitan	D. sylvestris bertisceus	42.574	19.56	2000	08.07.2017	MN	Balkan	5	X	X			X
Mustair_Low	D. sylvestris Wulfens	46.632	10.447	1300	03.08.2016	CH	Alpine	15	X	X			X	X		X
Nevache	D. sylvestris Wulfens	45.027	6.602	1871	22.08.2016	FR	Alpine	20	X	X		X	X	X		X*
Onnens	D. sylvestris Wulfens	46.845	6.685	488	28.07.2016	CH	Alpine	14	(X)	X	X		X	X		X*†
Orjen	D. sylvestris nodosus	42.572	18.459	910	11.06.2017	BO	Balkan	5	X	X			X
Orsieres	D. sylvestris Wulfens	46.03	7.141	990	23.08.2016	CH	Alpine	20	X	X			X	X		X*†
Parun	D. sylvestris Wulfens.	42.322	19.657	1300	17.07.2008	AL	Balkan	5	(X)	X	X		X
Pass_da_Costainas	D. sylvestris Wulfens	46.644	10.372	2260-2340	24.07.2016	CH	Alpine	5	X	X			X
Pierre_a_Coutiau	D. sylvestris Wulfens	46.581	6.288	1608	29.07.2016	CH	Alpine	5	X	X			X
Pievescola	D. sylvestris. longicaulis	43.32	11.108	230	2011	IT	Apennine	5	(X)	X	X		X
Podere_il_Santo	D. sylvestris longicaulis	43.083	11.3	275-350	26.06.2011	IT	Apennine	5	(X)	X	X		X
Polsa	D. sylvestris Wulfens	45.766	10.939	1350	15.07.2017	IT	Alpine	20	(X)	X	X	X	X	X	X	X*
Pont	D. sylvestris Wulfens	45.525	7.191	2130	28.09.2016	IT	Alpine	14	X	X			X	X		X
Pontresina	D. sylvestris Wulfens	46.469	10.014	2520-2545	28.07.2016	CH	Alpine	10	X	X			X	X
Poschiavo	D. sylvestris Wulfens	46.39	10.102	1874	28.09.2017	CH	Alpine	7	(X)	X	X		X
Pralognan_la_Vanoise	D. sylvestris Wulfens	45.314	6.68	1986	19.08.2016	FR	Alpine	15	X	X			X	X		X*
Rifugio_Graziani	D. sylvestris Wulfens	45.799	10.894	1566	15.07.2017	IT	Alpine	20	(X)	X	X	X	X	X		X*
Rochers_de_Naye	D. sylvestris Wulfens	46.431	6.98	1975	25.07.2016	CH	Alpine	15	(X)	X	X		X	X		X
Rochers_des_Rayes	D. sylvestris Wulfens	46.527	7.208	1790	24.07.2016	CH	Alpine	10	X	X			X
Rotspitze	D. sylvestris Wulfens	47.019	12.241	2070	17.08.2017	AT	Balkan	15	(X)	X	X	X	X
Sahune	D. sylvestris longicaulis	44.429	5.277	428	07.06.2017	FR	Apennine	15	(X)	X	X		X
Saint_Paul_sur_Ubaye	D. sylvestris Wulfens	44.595	6.9	2343	24.08.2016	FR	Alpine	20	X	X		X	X	X		X
Saint_Vallier_de_Thiey	D. sylvestris longicaulis	43.704	6.815	900	05.06.2017	FR	Apennine	15	(X)	X	X		X
San_Carlo	D. sylvestris Wulfens	46.424	8.518	1420	01.07.2016	CH	Alpine	10	(X)	X	X		X	X
Santis	D. sylvestris Wulfens	47.251	9.445	1512	27.09.2017	CH	Alpine	15	(X)	X	X		X	X		X
Saracena	D. sylvestris longicaulis	39.806	16.14	909	30.07.2015	IT	Apennine	5	(X)	X	X		X
Saxon	D. sylvestris Wulfens	46.14	7.164	570	28.06.2012	CH	Alpine	20	X	X			X	X		X
Schwarzenmatt	D. sylvestris Wulfens	46.634	7.349	1220	23.07.2016	CH	Alpine	5	X	X			X
Simplonpass	D. sylvestris Wulfens	46.206	8.074	2280	06.08.2016	CH	Alpine	15	X	X			X	X		X
Sinlio	D. sylvestris Wulfens	46.122	7.039	900	17.08.2016	CH	Alpine	5	X	X			X
Sneznik	D. sylvestris Wulfens	45.565	14.318	1000	18.07.2017	SL	Balkan	3	(X)	X	X		X
Soca_High	D. sylvestris Wulfens	46.412	13.694	1632	09.08.2016	SL	Balkan	5	(X)	X	X	X	X
Soca_Low	D. sylvestris Wulfens	46.405	13.705	1036	09.08.2016	SL	Balkan	5	(X)	X	X	X	X
Staziun	D. sylvestris Wulfens	46.767	10.108	1440-1500	23.06.2016	CH	Alpine	10	X	X			X	X
Triftgrat	D. sylvestris Wulfens	46.124	7.958	2500	05.08.2016	CH	Alpine	15	X	X			X	X		X
Tsanfleuron	D. sylvestris Wulfens	46.323	7.296	2110	2012	CH	Alpine	5	(X)	X	X		X
Tschessa_Granda	D. sylvestris Wulfens	46.619	9.995	1700	09.07.2017	CH	Alpine	10	X	X			X	X
Twann	D. sylvestris Wulfens	47.094	7.152	490	28.07.2016	CH	Alpine	10	(X)	X	X		X	X
Ucka	D. sylvestris Wulfens	45.284	14.202	1400	20.06.2017	CR	Balkan	3	(X)	X	X		X
Uert	D. sylvestris Wulfens	46.782	10.119	2090-2115	07.07.2016	CH	Alpine	10	X	X			X	X
Umblin	D. sylvestris Wulfens	46.707	10.087	1480-1535	23.06.2016	CH	Alpine	10	X	X			X
Val_da_la_Stura	D. sylvestris Wulfens	46.775	10.426	2160-2365	01.07.2016	CH	Alpine	15	X	X			X	X		X†
Val_di_Susa	D. sylvestris Wulfens	45.098	7.343	880	2011	IT	Alpine	7	(X)	X	X		X
Valbone	D. sylvestris Wulfens	42.41	19.817	1530-1800	29.07.2017	AL	Balkan	5	(X)	X	X		X
Varen	D. sylvestris Wulfens	46.318	7.621	768	29.06.2012	CH	Alpine	5	X	X			X
Veaux	D. sylvestris longicaulis	44.22	5.238	569	06.06.2017	FR	Apennine	20	(X)	X	X	X	X
Vela_Draga	D. sylvestris Wulfens	45.317	14.17	470	20.06.2017	CR	Balkan	3	(X)	X	X		X
Visitor	D. sylvestris bertisceus	42.615	19.893	1850	08.07.2008	HU	Balkan	3	(X)	X	X		X
Vlaka	D. sylvestris Wulfens	42.736	18.101	525	23.07.2017	BO	Balkan	5	(X)	X	X		X
Weissenbach	D. sylvestris Wulfens	46.789	11.345	1774	14.07.2017	IT	Alpine	15	(X)	X	X		X	X		X
